# Supplementary material for: A Nordic survey of CT doses in hybrid PET/CT and SPECT/CT examinations
Source: EJNMMI Phys. 2019 Dec 16;6:24. doi: 10.1186/s40658-019-0266-7 (PMC6915162; doi:10.1186/s40658-019-0266-7)
Supplement: Supplementary file 1 — Additional file 1: Data capture booklet requesting information for each examination on scanner type, clinical purpose of CT, protocol settings and patient doses. [file 40658_2019_266_MOESM1_ESM.xlsx]

## Sheet: Instructions
		Instructions for data collection
		We are undertaking a study of CT doses in hybrid imaging in the Nordic region (Denmark, Finland, Iceland, Norway, Sweden), in order to generate reference data, to assist Nuclear Medicine and PET departments with CT dose optimisation.
		Participation in the study is completely voluntary, and all published results will be anonymous to the department and scanner vendor. However, your institution will be identified by a private number known only by you, so that you can see where your department's dose levels lie in the Nordic population, to assist your department with dose optimisation.
		The data collection sheets are included within this document. We would like to gather data for the following studies:
		SPECT: cardiac, lung V/Q, bone, mIBG, Octreotide, parathyroid, thyroid post ablation therapy, sentinel node
		PET: oncology, inflammation/infection, brain, cardiac, bone.
		As diagnositc reference levels are already establsihed for fully-diagnostic CT studies, the aim of this work is to gather data on CT exposures given for other (non-fully diagnostic) purposes, for example attenuation correction, localisation, lesion characterisation. Please choose the intended clinical purposes of the CT from the 'Clinical Purpose of CT' field in the data collection tab.
		If your department undertakes fully-diagnostic CT studies in addition to a lower-dose scan, please provide data only for the non-fully diagnostic scan.
		If your department performs only one CT examination that is fully-diagnostic, but you also use that same CT for AC or localisation, please provide data for this stating 'fully-diagnostic' as the clinical purpose, but indicate that this is also used for these other purposes in the 'Clinical Purposes of CT' field.
		If your department does not undertake one or more of these studies listed above, the sheet pertaining to that study can either be deleted or left blank.
		Please complete the information for the fields (pink boxes) provided on the data collection sheets. Please note that some fields have dropdown menus that will become visible when you click into the field. Please provide data:
		1. Only for adults (aged 18 years or over)
		2. For each scanner used in your department for each type of study (at the moment only one sheet per study is provided - please copy the sheet for additional scanners).
		3. For as many patients as possible, for up to 30 patients per scanner per study.
		4. Without identifying the patient.
		5. Record the patient's height and body mass, as CT doses are usually weight-dependent - ideally this would be a measured weight and height, but if it is not possible to weigh the patient or measure their height, then you can ask the patient for their body weight and height.
		6. Record both the CTDIvol and DLP values for each patient, and the body part scanned. Also, if there was a different kV used to the standard protocol, e.g. if the patient was much larger or smaller than usual, or if a system for automatic tube voltage adaptation was utilised.
		7. Identify the clinical purpose of the CT: attenuation correction only, localisation, lesion characterisation, or fully diagnostic.
		Choose:
		Attenuation correction only if the CT is used only for the purpose of attenuation correction.
		Localisation if the CT is used to identify precisely where the lesion on the SPECT or PET study is (with or without AC).
		Lesion characterisation if the CT is used in addition to localisation, to characterise the morphology of the lesion, i.e. not just where the lesion is but what type of lesion it is.
		Fully diagnostic if the CT is equivalent to a diagnostic study undertaken in the CT department, which can replace an additional CT study that would otherwise be undertaken in the CT department e.g. with contrast and breathold, where appropriate.
		Local ethical and data protection principles should be observed.
		Please add any further comments in the box provided.
		The deadline for data submission is 28th July 2017.
		Please email the completed forms to nordic.hybrid.ct.doses@gmail.com
		In case of any queries, please contact nordic.hybrid.ct.doses@gmail.com or your country's local contact for the group.

## Sheet: Contact information
	Contact details for person submitting the data collection form
	Name
	Email address
	Hospital name

## Sheet: SPECT cardiac
	Nordic CT Doses in Hybrid Imaging				Patient and dose information
					Study No	Sex (M/F)	Body mass (kg)	Height (cm)	kV (if different from default)	Body region scanned	Clinical purpose (if different from usual)	CTDIvol (mGy)	Total DLP (mGy.cm)
	Study information				1										PET oncology		Attenuation correction	Denmark	Yes	Axial	16	FBP
	Study type	SPECT cardiac			2										PET inflammation / infection		Localisation	Finland	No	Spiral	32	Iterative
	Clinical purposes of CT	Attenuation correction			3										PET cardiac		Lesion characterisation	Iceland	Don't know		Don't know
	Scanner Information				4										PET brain		Fully diagnostic	Norway
	Hospital name				5										PET bone			Sweden
	Country				6										SPECT cardiac
	Scanner manufacturer				7										SPECT lung V/Q
	Scanner model				8										SPECT bone
	Year of manufacture				9										SPECT mIBG
	Protocol Settings				10										SPECT Octreotide
	Acquisition Settings				11										SPECT parathyroid
	1. Tube voltage (kV)				12										SPECT thyroid post ablation therapy
		a. Is kV modulation used?			13										SPECT sentinel node
	2. Is mA modulation ('dose modulation', 'AEC') used?				14
		a. If yes, modulation type (e.g. AutomA, ZDOM, CARE Dose 4D)			15
		b. If yes, modulation setting (e.g. noise index, reference mAs, etc):			16
		c. If no, what mAs is used?			17
	3. Tube rotation time (s)				18
	4. Collimation (mm) (e.g. 16 x 0.6)				19
	5. CT FOV size (mm)				20
	6. Axial or spiral scan				21
	7. Pitch (where applicable)				22
	8. CTDI Phantom diameter (cm) (used for CTDI calculation)				23
	Reconstruction settings				24
	1. Reconstructed slice thickness (of the primary images reported by the doctor)				25
	2. Reconstruction kernel (of the primary images reported by the doctor)				26
	3. Reconstruction method (FBP or iterative)				27
		a. If iterative, what is the iterative recon type (e.g. ASIR, SAFIRE, iDose)			28
		b. Iterative reconstruction setting:			29
	4. Increment or overlap				30
	5. Displayed Field of View (DFOV)
	Other protocol details				Please complete for as many patients as possible up to a maximum of 30
	1. Is IV contrast used?
	2. Is scan performed with patient breath hold?
	3. How many scan phases are performed?
	Clinical considerations
	1. Who reports the images? E.g. Radiologist, NM Physician, etc.
	Further details or comments:				Notes:
	For any queries regarding this form please contact nordic.hybrid.ct.doses@gmail.com

## Sheet: SPECT lung VQ
	Nordic CT Doses in Hybrid Imaging				Patient and dose information
					Study No	Sex (M/F)	Body mass (kg)	Height (cm)	kV (if different from default)	Body region scanned	Clinical purpose (if different from usual)	CTDIvol (mGy)	Total DLP (mGy.cm)
	Study information				1										PET oncology		Attenuation correction	Denmark	Yes	Axial	16	FBP
	Study type	SPECT lung V/Q			2										PET inflammation / infection		Localisation	Finland	No	Spiral	32	Iterative
	Clinical purposes of CT	Attenuation correction			3										PET cardiac		Lesion characterisation	Iceland	Don't know		Don't know
	Scanner Information				4										PET brain		Fully diagnostic	Norway
	Hospital name				5										PET bone			Sweden
	Country				6										SPECT cardiac
	Scanner manufacturer				7										SPECT lung V/Q
	Scanner model				8										SPECT bone
	Year of manufacture				9										SPECT mIBG
	Protocol Settings				10										SPECT Octreotide
	Acquisition Settings				11										SPECT parathyroid
	1. Tube voltage (kV)				12										SPECT thyroid post ablation therapy
		a. Is kV modulation used?			13										SPECT sentinel node
	2. Is mA modulation ('dose modulation', 'AEC') used?				14
		a. If yes, modulation type (e.g. AutomA, ZDOM, CARE Dose 4D)			15
		b. If yes, modulation setting (e.g. noise index, reference mAs, etc):			16
		c. If no, what mAs is used?			17
	3. Tube rotation time (s)				18
	4. Collimation (mm) (e.g. 16 x 0.6)				19
	5. CT FOV size (mm)				20
	6. Axial or spiral scan				21
	7. Pitch (where applicable)				22
	8. CTDI Phantom diameter (cm) (used for CTDI calculation)				23
	Reconstruction settings				24
	1. Reconstructed slice thickness (of the primary images reported by the doctor)				25
	2. Reconstruction kernel (of the primary images reported by the doctor)				26
	3. Reconstruction method (FBP or iterative)				27
		a. If iterative, what is the iterative recon type (e.g. ASIR, SAFIRE, iDose)			28
		b. Iterative reconstruction setting:			29
	4. Increment or overlap				30
	5. Displayed Field of View (DFOV)
	Other protocol details				Please complete for as many patients as possible up to a maximum of 30
	1. Is IV contrast used?
	2. Is scan performed with patient breath hold?
	3. How many scan phases are performed?
	Clinical considerations
	1. Who reports the images? E.g. Radiologist, NM Physician, etc.
	Further details or comments:				Notes:
	For any queries regarding this form please contact nordic.hybrid.ct.doses@gmail.com

## Sheet: SPECT bone
	Nordic CT Doses in Hybrid Imaging				Patient and dose information
					Study No	Sex (M/F)	Body mass (kg)	Height (cm)	kV (if different from default)	Body region scanned	Clinical purpose (if different from usual)	CTDIvol (mGy)	Total DLP (mGy.cm)
	Study information				1										PET oncology		Attenuation correction	Denmark	Yes	Axial	16	FBP
	Study type	SPECT bone			2										PET inflammation / infection		Localisation	Finland	No	Spiral	32	Iterative
	Clinical purposes of CT	Attenuation correction			3										PET cardiac		Lesion characterisation	Iceland	Don't know		Don't know
	Scanner Information				4										PET brain		Fully diagnostic	Norway
	Hospital name				5										PET bone			Sweden
	Country				6										SPECT cardiac
	Scanner manufacturer				7										SPECT lung V/Q
	Scanner model				8										SPECT bone
	Year of manufacture				9										SPECT mIBG
	Protocol Settings				10										SPECT Octreotide
	Acquisition Settings				11										SPECT parathyroid
	1. Tube voltage (kV)				12										SPECT thyroid post ablation therapy
		a. Is kV modulation used?			13										SPECT sentinel node
	2. Is mA modulation ('dose modulation', 'AEC') used?				14
		a. If yes, modulation type (e.g. AutomA, ZDOM, CARE Dose 4D)			15
		b. If yes, modulation setting (e.g. noise index, reference mAs, etc):			16
		c. If no, what mAs is used?			17
	3. Tube rotation time (s)				18
	4. Collimation (mm) (e.g. 16 x 0.6)				19
	5. CT FOV size (mm)				20
	6. Axial or spiral scan				21
	7. Pitch (where applicable)				22
	8. CTDI Phantom diameter (cm) (used for CTDI calculation)				23
	Reconstruction settings				24
	1. Reconstructed slice thickness (of the primary images reported by the doctor)				25
	2. Reconstruction kernel (of the primary images reported by the doctor)				26
	3. Reconstruction method (FBP or iterative)				27
		a. If iterative, what is the iterative recon type (e.g. ASIR, SAFIRE, iDose)			28
		b. Iterative reconstruction setting:			29
	4. Increment or overlap				30
	5. Displayed Field of View (DFOV)
	Other protocol details				Please complete for as many patients as possible up to a maximum of 30
	1. Is IV contrast used?
	2. Is scan performed with patient breath hold?
	3. How many scan phases are performed?
	Clinical considerations
	1. Who reports the images? E.g. Radiologist, NM Physician, etc.
	Further details or comments:				Notes:
	For any queries regarding this form please contact nordic.hybrid.ct.doses@gmail.com

## Sheet: SPECT mIBG
	Nordic CT Doses in Hybrid Imaging				Patient and dose information
					Study No	Sex (M/F)	Body mass (kg)	Height (cm)	kV (if different from default)	Body region scanned	Clinical purpose (if different from usual)	CTDIvol (mGy)	Total DLP (mGy.cm)
	Study information				1										PET oncology		Attenuation correction	Denmark	Yes	Axial	16	FBP
	Study type	SPECT mIBG			2										PET inflammation / infection		Localisation	Finland	No	Spiral	32	Iterative
	Clinical purposes of CT	Attenuation correction			3										PET cardiac		Lesion characterisation	Iceland	Don't know		Don't know
	Scanner Information				4										PET brain		Fully diagnostic	Norway
	Hospital name				5										PET bone			Sweden
	Country				6										SPECT cardiac
	Scanner manufacturer				7										SPECT lung V/Q
	Scanner model				8										SPECT bone
	Year of manufacture				9										SPECT mIBG
	Protocol Settings				10										SPECT Octreotide
	Acquisition Settings				11										SPECT parathyroid
	1. Tube voltage (kV)				12										SPECT thyroid post ablation therapy
		a. Is kV modulation used?			13										SPECT sentinel node
	2. Is mA modulation ('dose modulation', 'AEC') used?				14
		a. If yes, modulation type (e.g. AutomA, ZDOM, CARE Dose 4D)			15
		b. If yes, modulation setting (e.g. noise index, reference mAs, etc):			16
		c. If no, what mAs is used?			17
	3. Tube rotation time (s)				18
	4. Collimation (mm) (e.g. 16 x 0.6)				19
	5. CT FOV size (mm)				20
	6. Axial or spiral scan				21
	7. Pitch (where applicable)				22
	8. CTDI Phantom diameter (cm) (used for CTDI calculation)				23
	Reconstruction settings				24
	1. Reconstructed slice thickness (of the primary images reported by the doctor)				25
	2. Reconstruction kernel (of the primary images reported by the doctor)				26
	3. Reconstruction method (FBP or iterative)				27
		a. If iterative, what is the iterative recon type (e.g. ASIR, SAFIRE, iDose)			28
		b. Iterative reconstruction setting:			29
	4. Increment or overlap				30
	5. Displayed Field of View (DFOV)
	Other protocol details				Please complete for as many patients as possible up to a maximum of 30
	1. Is IV contrast used?
	2. Is scan performed with patient breath hold?
	3. How many scan phases are performed?
	Clinical considerations
	1. Who reports the images? E.g. Radiologist, NM Physician, etc.
	Further details or comments:				Notes:
	For any queries regarding this form please contact nordic.hybrid.ct.doses@gmail.com

## Sheet: SPECT Octreotide
	Nordic CT Doses in Hybrid Imaging				Patient and dose information
					Study No	Sex (M/F)	Body mass (kg)	Height (cm)	kV (if different from default)	Body region scanned	Clinical purpose (if different from usual)	CTDIvol (mGy)	Total DLP (mGy.cm)
	Study information				1										PET oncology		Attenuation correction	Denmark	Yes	Axial	16	FBP
	Study type	SPECT Octreotide			2										PET inflammation / infection		Localisation	Finland	No	Spiral	32	Iterative
	Clinical purposes of CT	Attenuation correction			3										PET cardiac		Lesion characterisation	Iceland	Don't know		Don't know
	Scanner Information				4										PET brain		Fully diagnostic	Norway
	Hospital name				5										PET bone			Sweden
	Country				6										SPECT cardiac
	Scanner manufacturer				7										SPECT lung V/Q
	Scanner model				8										SPECT bone
	Year of manufacture				9										SPECT mIBG
	Protocol Settings				10										SPECT Octreotide
	Acquisition Settings				11										SPECT parathyroid
	1. Tube voltage (kV)				12										SPECT thyroid post ablation therapy
		a. Is kV modulation used?			13										SPECT sentinel node
	2. Is mA modulation ('dose modulation', 'AEC') used?				14
		a. If yes, modulation type (e.g. AutomA, ZDOM, CARE Dose 4D)			15
		b. If yes, modulation setting (e.g. noise index, reference mAs, etc):			16
		c. If no, what mAs is used?			17
	3. Tube rotation time (s)				18
	4. Collimation (mm) (e.g. 16 x 0.6)				19
	5. CT FOV size (mm)				20
	6. Axial or spiral scan				21
	7. Pitch (where applicable)				22
	8. CTDI Phantom diameter (cm) (used for CTDI calculation)				23
	Reconstruction settings				24
	1. Reconstructed slice thickness (of the primary images reported by the doctor)				25
	2. Reconstruction kernel (of the primary images reported by the doctor)				26
	3. Reconstruction method (FBP or iterative)				27
		a. If iterative, what is the iterative recon type (e.g. ASIR, SAFIRE, iDose)			28
		b. Iterative reconstruction setting:			29
	4. Increment or overlap				30
	5. Displayed Field of View (DFOV)
	Other protocol details				Please complete for as many patients as possible up to a maximum of 30
	1. Is IV contrast used?
	2. Is scan performed with patient breath hold?
	3. How many scan phases are performed?
	Clinical considerations
	1. Who reports the images? E.g. Radiologist, NM Physician, etc.
	Further details or comments:				Notes:
	For any queries regarding this form please contact nordic.hybrid.ct.doses@gmail.com

## Sheet: SPECT parathyroid
	Nordic CT Doses in Hybrid Imaging				Patient and dose information
					Study No	Sex (M/F)	Body mass (kg)	Height (cm)	kV (if different from default)	Body region scanned	Clinical purpose (if different from usual)	CTDIvol (mGy)	Total DLP (mGy.cm)
	Study information				1										PET oncology		Attenuation correction	Denmark	Yes	Axial	16	FBP
	Study type	SPECT parathyroid			2										PET inflammation / infection		Localisation	Finland	No	Spiral	32	Iterative
	Clinical purposes of CT	Attenuation correction			3										PET cardiac		Lesion characterisation	Iceland	Don't know		Don't know
	Scanner Information				4										PET brain		Fully diagnostic	Norway
	Hospital name				5										PET bone			Sweden
	Country				6										SPECT cardiac
	Scanner manufacturer				7										SPECT lung V/Q
	Scanner model				8										SPECT bone
	Year of manufacture				9										SPECT mIBG
	Protocol Settings				10										SPECT Octreotide
	Acquisition Settings				11										SPECT parathyroid
	1. Tube voltage (kV)				12										SPECT thyroid post ablation therapy
		a. Is kV modulation used?			13										SPECT sentinel node
	2. Is mA modulation ('dose modulation', 'AEC') used?				14
		a. If yes, modulation type (e.g. AutomA, ZDOM, CARE Dose 4D)			15
		b. If yes, modulation setting (e.g. noise index, reference mAs, etc):			16
		c. If no, what mAs is used?			17
	3. Tube rotation time (s)				18
	4. Collimation (mm) (e.g. 16 x 0.6)				19
	5. CT FOV size (mm)				20
	6. Axial or spiral scan				21
	7. Pitch (where applicable)				22
	8. CTDI Phantom diameter (cm) (used for CTDI calculation)				23
	Reconstruction settings				24
	1. Reconstructed slice thickness (of the primary images reported by the doctor)				25
	2. Reconstruction kernel (of the primary images reported by the doctor)				26
	3. Reconstruction method (FBP or iterative)				27
		a. If iterative, what is the iterative recon type (e.g. ASIR, SAFIRE, iDose)			28
		b. Iterative reconstruction setting:			29
	4. Increment or overlap				30
	5. Displayed Field of View (DFOV)
	Other protocol details				Please complete for as many patients as possible up to a maximum of 30
	1. Is IV contrast used?
	2. Is scan performed with patient breath hold?
	3. How many scan phases are performed?
	Clinical considerations
	1. Who reports the images? E.g. Radiologist, NM Physician, etc.
	Further details or comments:				Notes:
	For any queries regarding this form please contact nordic.hybrid.ct.doses@gmail.com

## Sheet: SPECT thyroid post ablation
	Nordic CT Doses in Hybrid Imaging				Patient and dose information
					Study No	Sex (M/F)	Body mass (kg)	Height (cm)	kV (if different from default)	Body region scanned	Clinical purpose (if different from usual)	CTDIvol (mGy)	Total DLP (mGy.cm)
	Study information				1										PET oncology		Attenuation correction	Denmark	Yes	Axial	16	FBP
	Study type	SPECT thyroid post ablation therapy			2										PET inflammation / infection		Localisation	Finland	No	Spiral	32	Iterative
	Clinical purposes of CT	Attenuation correction			3										PET cardiac		Lesion characterisation	Iceland	Don't know		Don't know
	Scanner Information				4										PET brain		Fully diagnostic	Norway
	Hospital name				5										PET bone			Sweden
	Country				6										SPECT cardiac
	Scanner manufacturer				7										SPECT lung V/Q
	Scanner model				8										SPECT bone
	Year of manufacture				9										SPECT mIBG
	Protocol Settings				10										SPECT Octreotide
	Acquisition Settings				11										SPECT parathyroid
	1. Tube voltage (kV)				12										SPECT thyroid post ablation therapy
		a. Is kV modulation used?			13										SPECT sentinel node
	2. Is mA modulation ('dose modulation', 'AEC') used?				14
		a. If yes, modulation type (e.g. AutomA, ZDOM, CARE Dose 4D)			15
		b. If yes, modulation setting (e.g. noise index, reference mAs, etc):			16
		c. If no, what mAs is used?			17
	3. Tube rotation time (s)				18
	4. Collimation (mm) (e.g. 16 x 0.6)				19
	5. CT FOV size (mm)				20
	6. Axial or spiral scan				21
	7. Pitch (where applicable)				22
	8. CTDI Phantom diameter (cm) (used for CTDI calculation)				23
	Reconstruction settings				24
	1. Reconstructed slice thickness (of the primary images reported by the doctor)				25
	2. Reconstruction kernel (of the primary images reported by the doctor)				26
	3. Reconstruction method (FBP or iterative)				27
		a. If iterative, what is the iterative recon type (e.g. ASIR, SAFIRE, iDose)			28
		b. Iterative reconstruction setting:			29
	4. Increment or overlap				30
	5. Displayed Field of View (DFOV)
	Other protocol details				Please complete for as many patients as possible up to a maximum of 30
	1. Is IV contrast used?
	2. Is scan performed with patient breath hold?
	3. How many scan phases are performed?
	Clinical considerations
	1. Who reports the images? E.g. Radiologist, NM Physician, etc.
	Further details or comments:				Notes:
	For any queries regarding this form please contact nordic.hybrid.ct.doses@gmail.com

## Sheet: SPECT sentinel node
	Nordic CT Doses in Hybrid Imaging				Patient and dose information
					Study No	Sex (M/F)	Body mass (kg)	Height (cm)	kV (if different from default)	Body region scanned	Clinical purpose (if different from usual)	CTDIvol (mGy)	Total DLP (mGy.cm)
	Study information				1										PET oncology		Attenuation correction	Denmark	Yes	Axial	16	FBP
	Study type	SPECT sentinel node			2										PET inflammation / infection		Localisation	Finland	No	Spiral	32	Iterative
	Clinical purposes of CT	Attenuation correction			3										PET cardiac		Lesion characterisation	Iceland	Don't know		Don't know
	Scanner Information				4										PET brain		Fully diagnostic	Norway
	Hospital name				5										PET bone			Sweden
	Country				6										SPECT cardiac
	Scanner manufacturer				7										SPECT lung V/Q
	Scanner model				8										SPECT bone
	Year of manufacture				9										SPECT mIBG
	Protocol Settings				10										SPECT Octreotide
	Acquisition Settings				11										SPECT parathyroid
	1. Tube voltage (kV)				12										SPECT thyroid post ablation therapy
		a. Is kV modulation used?			13										SPECT sentinel node
	2. Is mA modulation ('dose modulation', 'AEC') used?				14
		a. If yes, modulation type (e.g. AutomA, ZDOM, CARE Dose 4D)			15
		b. If yes, modulation setting (e.g. noise index, reference mAs, etc):			16
		c. If no, what mAs is used?			17
	3. Tube rotation time (s)				18
	4. Collimation (mm) (e.g. 16 x 0.6)				19
	5. CT FOV size (mm)				20
	6. Axial or spiral scan				21
	7. Pitch (where applicable)				22
	8. CTDI Phantom diameter (cm) (used for CTDI calculation)				23
	Reconstruction settings				24
	1. Reconstructed slice thickness (of the primary images reported by the doctor)				25
	2. Reconstruction kernel (of the primary images reported by the doctor)				26
	3. Reconstruction method (FBP or iterative)				27
		a. If iterative, what is the iterative recon type (e.g. ASIR, SAFIRE, iDose)			28
		b. Iterative reconstruction setting:			29
	4. Increment or overlap				30
	5. Displayed Field of View (DFOV)
	Other protocol details				Please complete for as many patients as possible up to a maximum of 30
	1. Is IV contrast used?
	2. Is scan performed with patient breath hold?
	3. How many scan phases are performed?
	Clinical considerations
	1. Who reports the images? E.g. Radiologist, NM Physician, etc.
	Further details or comments:				Notes:
	For any queries regarding this form please contact nordic.hybrid.ct.doses@gmail.com

[truncated: 5 more sheets: PET oncology, PET inflammation_infection, PET cardiac, PET brain, PET bone]
